# Supplementary material for: Novel USP9X variants in two patients with X-linked intellectual disability
Source: Hum Genome Var. 2019 Oct 21;6:49. doi: 10.1038/s41439-019-0081-7 (PMC6804943; doi:10.1038/s41439-019-0081-7)
Supplement: Supplementary file 1 — Supplementary Table S1 [file 41439_2019_81_MOESM1_ESM.xlsx]

## Sheet: Sheet1
	Supplementary Table S1. Clinical features of females with de novo USP9X variants.
	Features	Patient 1	Patient 2	Reijnders et al., 2016	Au et al., 2017
	Intellectual disability	+	+	17/17	2/2
	Short stature	-	-	9/17	0/2
	Eye abnormality	-	+	10/17	1/2
	Choanal atresia	-	-	6/17	0/2
	Cleft palate/bifid uvula	-	+	5/17	1/2
	Dental abnormality	-	-	12/17	2/2
	Asymmetric hypomastia	-	-	5/17	1/2
	Heart defect	-	-	7/16	1/2
	Urogenital abnormality	-	-	5/17	1/2
	Sacral dimple	-	-	5/17	0/2
	Scoliosis	-	-	11/17	1/2
	Hip dysplasia	-	-	8/17	0/2
	Post-axial polydactyly	-	-	9/17	1/2
	Abdominal wall abnormality	-	+	2/17	0/2
	Anal atresia	-	-	9/17	0/2
	Seizures	-	-	4/17	1/2
	Hypotonia	-	-	8/17	2/2
	Dandy walker malformation	-	-	5/13	0/2
	Hypoplastic corpus callosum	-	-	8/13	0/2
	Cerebellar hypoplasia	-	-	6/11	0/2
	Ventriculomegaly	+	-	8/11	1/2
	Thin brain stem	-	-	3/10	0/2
	Abnormal gyration pattern frontal lobe	-	-	5/10	0/2
	Arachnoid cyst	-	+	NA	NA
	Hearing loss	-	+	11/17	1/2
	Pigment abnormality (Blaschko lines)	+	+	11/17	1/2
	Hypertrichosis	-	-	5/17	0/2
	Leg length discrepancy	-	-	7/17	0/2
	Malignancy	-	-	2/17	0/2
	Recurrent respiratory tract infections	-	-	9/17	1/2
	Thyroid hormone abnormality	-	-	6/17	0/2
	Abbreviations: +, present; − , absent; NA, data not available.
